# Supplementary material for: Exploring Schwann Cell Behavior on Electrospun Polyhydroxybutyrate Scaffolds with Varied Pore Sizes and Fiber Thicknesses: Implications for Neural Tissue Engineering
Source: Polymers (Basel). 2023 Dec 6;15(24):4625. doi: 10.3390/polym15244625 (PMC10748293; doi:10.3390/polym15244625)
Supplement: Supplementary file 1 [file polymers-15-04625-s001.zip]

Archive with 6 entries (6 files):
- TableS1.csv
- __MACOSX/._TableS1.csv
- TableS2.csv
- __MACOSX/._TableS2.csv
- TableS3.csv
- __MACOSX/._TableS3.csv
