# Supplementary material for: Exploring Schwann Cell Behavior on Electrospun Polyhydroxybutyrate Scaffolds with Varied Pore Sizes and Fiber Thicknesses: Implications for Neural Tissue Engineering
Source: Polymers (Basel). 2023 Dec 6;15(24):4625. doi: 10.3390/polym15244625 (PMC10748293; doi:10.3390/polym15244625)
Supplement: Supplementary file 1 [file polymers-15-04625-s001.zip › TableS1.csv]

M1	M2	M3	M4	M5	M6
49.652	520.509	602.836	289.779	876.087	2711.028
691.000	327.716	2515.019	212.410	965.753	2810.263
162.568	575.328	2459.117	172.650	141.088	2597.970
29.841	261.627	272.660	503.588	893.198	536.676
5.246	720.358	215.685	164.403	704.972	1294.039
80.832	320.531	487.174	335.810	410.175	385.344
180.884	247.327	920.680	99.557	470.256	430.486
44.407	87.317	117.542	72.388	1880.494	7799.516
241.451	608.475	494.733	164.461	111.474	204.045
166.249	1552.717	394.040	352.746	241.702	1766.144
880.269	27.242	1242.058	197.138	206.335	399.667
139.519	394.700	443.771	213.438	194.184	1608.619
228.558	304.390	947.893	134.455	203.987	726.193
220.842	432.975	484.182	130.092	1228.529	1097.772
758.102	925.040	471.073	134.944	71.762	1425.530
26.711	840.488	90.349	183.148	838.518	1246.080
196.936	554.857	664.318	473.465	1201.174	1365.097
228.795	251.274	160.069	650.977	609.554	1347.516
439.510	1304.544	194.732	107.306	460.159	1267.888
142.737	142.609	573.547	572.670	556.429	146.694
201.168	333.631	415.614	389.140	1312.794	1865.261
119.412	469.695	1317.466	375.825	1154.947	127.763
51.936	419.983	409.157	592.207	48.370	188.343
176.701	24.674	529.475	347.727	335.037	109.771
213.530	119.914	1068.584	131.549	318.581	2391.488
1755.145	467.313	325.698	1246.482	423.060	352.971
506.631	994.101	535.685	161.184	804.970	1127.299
26.957	252.878	516.690	116.512	231.977	669.106
161.909	88.459	872.603	302.654	395.001	1227.531
568.025	212.674	1217.463	227.790	388.602	729.422
