# Supplementary material for: Exploring Schwann Cell Behavior on Electrospun Polyhydroxybutyrate Scaffolds with Varied Pore Sizes and Fiber Thicknesses: Implications for Neural Tissue Engineering
Source: Polymers (Basel). 2023 Dec 6;15(24):4625. doi: 10.3390/polym15244625 (PMC10748293; doi:10.3390/polym15244625)
Supplement: Supplementary file 1 [file polymers-15-04625-s001.zip › TableS2.csv]

M1	M2	M3	M4	M5	M6
2.574	4.198	4.101	2.354	5.550	3.765
1.985	3.287	5.006	1.743	6.009	3.865
2.510	2.875	3.793	1.494	4.324	4.616
2.202	3.490	3.693	1.592	5.061	7.563
2.282	3.430	5.311	2.041	2.156	4.022
2.532	3.057	4.058	2.334	5.588	4.177
2.730	2.720	4.408	2.088	5.184	2.499
2.579	3.192	4.496	1.947	7.053	5.569
1.919	3.430	3.590	1.959	5.484	4.089
2.820	3.582	4.520	1.891	5.021	5.027
2.710	2.788	4.137	2.212	5.590	6.232
2.488	2.938	4.170	3.020	5.470	5.493
1.225	2.374	4.263	1.977	5.512	5.467
2.619	3.148	3.718	1.799	5.397	6.884
1.890	2.495	4.084	1.807	5.313	8.041
2.646	3.989	4.824	1.093	5.371	5.968
2.340	3.316	4.645	1.044	4.509	4.995
2.312	2.501	4.270	1.300	4.816	6.155
2.930	2.127	4.611	1.406	4.918	5.413
2.821	3.363	6.110	1.768	5.724	6.078
2.395	3.410	4.419	1.443	4.283	6.474
2.618	3.020	3.969	2.505	4.990	4.565
3.029	3.457	4.268	2.111	4.420	4.546
2.447	3.114	4.868	1.774	4.385	4.311
2.539	3.107	3.865	1.861	4.557	6.729
2.647	3.218	4.156	1.755	5.826	6.937
2.624	2.738	3.784	1.874	4.783	5.707
2.262	3.468	3.654	2.759	4.491	6.005
2.464	2.971	4.438	1.291	4.768	6.474
1.786	2.990	4.133	0.942	4.995	7.009
