# Supplementary material for: Exploring Schwann Cell Behavior on Electrospun Polyhydroxybutyrate Scaffolds with Varied Pore Sizes and Fiber Thicknesses: Implications for Neural Tissue Engineering
Source: Polymers (Basel). 2023 Dec 6;15(24):4625. doi: 10.3390/polym15244625 (PMC10748293; doi:10.3390/polym15244625)
Supplement: Supplementary file 1 [file polymers-15-04625-s001.zip › TableS3.csv]

day	replica	scaffold	ab
1	1	1	0.0134666666666667
1	1	1	0.00916666666666667
1	1	1	0.0123
3	1	1	0.00803333333333333
3	1	1	0.00863333333333333
3	1	1	0.0186
5	1	1	0.0153666666666667
5	1	1	0.0130666666666667
5	1	1	0.00886666666666667
7	1	1	0.0141666666666667
7	1	1	0.00736666666666667
7	1	1	0.0107
1	2	1	0.00976666666666667
1	2	1	0.00406666666666667
1	2	1	0.0074
3	2	1	0.0119333333333333
3	2	1	0.00856666666666667
3	2	1	0.0125666666666667
5	2	1	0.00796666666666667
5	2	1	0.0104666666666667
5	2	1	0.012
7	2	1	0.0138666666666667
7	2	1	0.00416666666666667
7	2	1	0.0129
1	3	1	0.00576666666666667
1	3	1	0.00546666666666667
1	3	1	0.012
3	3	1	0.0110666666666667
3	3	1	0.021
3	3	1	0.0214
5	3	1	0.0149666666666667
5	3	1	0.0199
5	3	1	0.0145
7	3	1	0.0140666666666667
7	3	1	0.00846666666666667
7	3	1	0.0109
1	1	2	0.0151666666666667
1	1	2	0.00826666666666667
1	1	2	0.0108
3	1	2	0.0188333333333333
3	1	2	0.0232333333333333
3	1	2	0.0192
5	1	2	0.0141666666666667
5	1	2	0.0160666666666667
5	1	2	0.0137666666666667
7	1	2	0.0317666666666667
7	1	2	0.00636666666666667
7	1	2	0.019
1	2	2	0.0144666666666667
1	2	2	0.0128666666666667
1	2	2	0.0106
3	2	2	0.0160333333333333
3	2	2	0.0145666666666667
3	2	2	0.0135666666666667
5	2	2	0.00996666666666667
5	2	2	0.0114666666666667
5	2	2	0.0165
7	2	2	0.0206666666666667
7	2	2	0.0252666666666667
7	2	2	0.0196
1	3	2	0.0184666666666667
1	3	2	0.0126666666666667
1	3	2	0.0113
3	3	2	0.00876666666666667
3	3	2	0.0385
3	3	2	0.014
5	3	2	0.0232666666666667
5	3	2	0.0264
5	3	2	0.0159
7	3	2	0.0285666666666667
7	3	2	0.0170666666666667
7	3	2	0.0207
1	1	3	0.0198666666666667
1	1	3	0.0176666666666667
1	1	3	0.0062
3	1	3	0.0218333333333333
3	1	3	0.0210333333333333
3	1	3	0.0219
5	1	3	0.0148666666666667
5	1	3	0.0205666666666667
5	1	3	0.0170666666666667
7	1	3	0.0361666666666667
7	1	3	0.00906666666666667
7	1	3	0.0227
1	2	3	0.0147666666666667
1	2	3	0.00846666666666667
1	2	3	0.0132
3	2	3	0.0185333333333333
3	2	3	0.0178666666666667
3	2	3	0.0157666666666667
5	2	3	0.00956666666666667
5	2	3	0.0116666666666667
5	2	3	0.017
7	2	3	0.0336666666666667
7	2	3	0.0161666666666667
7	2	3	0.0177
1	3	3	0.0153666666666667
1	3	3	0.0141666666666667
1	3	3	0.0118
3	3	3	0.0125666666666667
3	3	3	0.023
3	3	3	0.0236
5	3	3	0.0210666666666667
5	3	3	0.0208
5	3	3	0.0214
7	3	3	0.0309666666666667
7	3	3	0.0187666666666667
7	3	3	0.0133
